# Supplementary material for: Retention Behavior of Anticancer Thiosemicarbazides in Biomimetic Chromatographic Systems and In Silico Calculations
Source: Molecules. 2023 Oct 16;28(20):7107. doi: 10.3390/molecules28207107 (PMC10608985; doi:10.3390/molecules28207107)
Supplement: Supplementary file 1 [file molecules-28-07107-s001.zip]

Archive with 1 entries (1 files):
- molecules-2634227-supplementary.pdf
